# Supplementary material for: Inhibition of the angiotensin-converting enzyme N-terminal catalytic domain prevents endogenous opioid degradation in brain tissue
Source: JCI Insight. 2025 Nov 18;11(1):e194624. doi: 10.1172/jci.insight.194624 (PMC12890470; doi:10.1172/jci.insight.194624)
Supplement: Supporting data values [file jciinsight-11-194624-s040.xlsx]

## Sheet: Fig 1D
Genotype
WT	NKO
0.712612	0.329526
0.936585	2.39691
0.908691	1.94978
1.21112	2.50015
1.19901	1.57642
1.39593	2.29098
1.44595	1.8218
1.31978	3.23552
1.1769	0.348927
1.26734	0.852313
3.29944	0.995161
2.35244	0.86587
0.405451	0.763392
1.28201	0.806127
1.63795	0.92341
1.71577	0.710004
2.11678	0.811809
0.346772	0.94294
3.29066	0.885648
3.38909	1.18494
2.54158	0.974644
2.36666	0.971472
3.36406	1.0815
3.64791	0.545074
0.326539	0.599037
1.86624	0.614391
2.02375	0.60516
2.36934	0.518682
1.38059	0.557481
1.88684	0.790313
0.313484	0.497303
1.75125	1.18429
	1.28169
	1.51212
	1.30092
	1.15944
	1.53755
	1.27351
	1.87091
	0.615263
	0.8586
	1.07343
	0.367018
	0.496692
	0.805041
	0.74786
	1.13258

## Sheet: Fig 1E
Genotype
WT	CKO
0.527622	0.534762
0.564248	0.686789
0.741961	0.662516
1.2091	0.818224
0.474395	0.507904
0.63304	0.534892
0.682651	0.887914
0.712742	1.66204
1.27176	1.48664
0.354865	2.26649
3.95943	2.09183
4.03878	0.943978
1.92319	1.40713
2.11084	1.75467
2.97715	2.20523
3.48058	1.03409
2.15779	0.988092
0.491262	0.646764
1.76144	0.37566
0.659398	0.36771
1.1148	1.13469
1.54931	1.16701
0.541683	0.334258
0.465612	2.48813
0.821475	2.34151
1.40205	2.22797
1.05045	3.37047
1.50901	2.93241
0.804091	2.88917
1.02088	1.49463
1.27094	0.464646
1.60006	1.90554
	1.76198
	0.426517
	1.18713
	1.291
	2.08909
	0.969604
	0.960516
	1.14499
	0.814771
	1.20639
	1.1006
	1.2955
	1.61343

## Sheet: Fig 1G
RXP407 Dose
0 uM	0.1 uM	1 uM	10 uM
7.64369	6.30233	2.04262	2.8801
1.32447	5.28838	2.34463	1.71952
0.686611	4.27658	0.556255	0.790453
1.25813	1.47232	1.24533	1.02472
3.63893	3.25833	1.08118	1.26396
2.63475	4.14295	2.20921	1.28002
6.08427	1.47523	1.05172	1.01243
0.950816	1.13704	1.88437	1.04203
	4.05972	1.87002	1.47525
	2.09918	0.646802	0.761844
	1.73817	3.28579	0.875054
	0.112042	3.35803	1.87051
	1.07657	1.87277	1.73833
	1.30348	0.947388	2.321
	2.01704		1.13004
			0.793059

## Sheet: Fig 1H
RXPA380 Dose
0 uM	0.1 uM	1 uM	10 uM
7.173	5.4514	8.59134	3.98608
12.2139	5.70482	10.0497	5.15325
8.52484	6.05311	4.13606	8.00145
9.06426	4.03842	8.99161	14.0228
8.43985	10.9574	12.0318	14.1466
5.15436	3.48333	12.665	7.06405
7.50802	6.44856	4.43437	13.0034
10.4961	7.91105	14.2833	4.6083
5.51341	7.05808	11.5274	6.64739
4.07159	5.49254	4.46938	5.09026
5.70157	4.06597	4.64785	7.72711
5.85247	5.1025	5.33731	13.4001
5.97234	8.14947	8.7689	10.8365
	8.06623	14.4333
	4.77985	3.23719
	4.145	7.18173

## Sheet: Fig 1J
RXP407 Dose
0 uM	0.1 uM	1 uM	10 uM
0.744365	0.57891	1.12387	7.73763
0.621059	1.18718	0.924543	4.9337
3.37665	1.22568	0.176645	0.111448
0.168394	1.15647	1.29107	7.46834
0.824492	1.17668	1.01417	1.20506
1.59307	1.42449	1.98425	2.825
1.87876	1.66258	1.57449	1.41225
1.7002	1.49553	2.05903	7.86496
2.1703	1.51715	3.49691	11.4869
1.09745	3.04876	2.27135	0.184165
2.02798	1.50363	0.760266	6.82143
1.4134	0.147594	0.227378	0.682467
0.111448	0.111448	1.2258	1.10777
0.886987	0.247371	1.14029	1.51932
0.814919	1.00421		0.742033

## Sheet: Fig 1L
Time	Vehicle											RXP407
1	118.203	104.482	86.247	103.368	106.027	121.521	80.0986	100.16	96.9106	100.854		105.838	110.4	141.259	107.08	121.788	143.675	112.692	98.9445	114.33	99.7335	99.6176	113.012	99.7174	106.239	118.515
2	108.853	121.201	96.0838	127.218	118.874	135.87	71.2818	106.486	101.754	98.5517		129.065	117.058	122.989	112.635	134.55	99.3774	135.81	79.8265	120.128	90.8985	108.712	121.736	103.729	113.353	114.938
3	106.437	109.203	93.5261	67.1097	120.019	89.9852	129.198	119.743	108.345	137.707		86.303	99.0803	90.3462	126.5	132.918	110.029	91.7329	108.9	104.327	97.0685	90.9557	96.9791	125.069	89.5782	111.561
4	107.591	89.8075	67.7133	123.959	116.255	89.5479	175.319	121.894	99.2192	100.275		54.2333	105.687	98.4584	123.24	67.2248	110.96	89.7382	125.01	94.9797	93.5516	108.81	136.078	109.058	104.844	114.185
5	97.2697	158.116	108.196	78.6191	84.383	98.0287	74.9779	108.273	102.378	99.0435		43.7	102.543	130.284	79.7404	122.619	97.9955	107.279	87.2703	83.663	105.835	101.731	78.0847	105.985	94.0988	101.606
6	92.2942	97.8824	93.0156	114.141	92.9083	84.3442	47.6589	100.524	101.434	93.968		49.2477	97.3661	85.2104	86.7053	70.22	86.0966	105.833	119.616	96.3131	124.346	108.448	112.909	103.632	87.5207	81.4252
7	104.312	102.565	88.0375	83.5604	106.356	100.114	91.9137	105.62	96.9575	98.7999		130.286	102.186	85.944	95.4993	104.951	88.8866	86.2447	103.694	79.0154	106.446	97.091	104.963	96.1457	103.318	118.789
8	91.8845	96.4843	117.365	105.501	88.5723	105.556	113.782	90.3171	97.6215	95.9673		161.467	99.7834	92.0265	96.9034	96.1297	120.179	85.4633	110.93	95.6264	98.7541	95.6457	75.3682	84.9772	119.663	79.27
9	89.8229	58.4394	70.8267	97.4789	94.0212	104.659	107.481	62.9411	92.179	95.8002		111.551	94.7321	69.6598	93.5211	75.2394	70.9694	96.2103	75.4311	92.4749	99.5542	88.728	84.7263	89.5056	94.3502	99.1576
10	93.1923	94.2761	175.251	86.5929	78.3655	88.9314	108.171	83.1754	106.407	97.6667		120.606	84.7845	91.3097	88.3949	87.7816	79.2832	90.8304	80.2533	113.003	86.3297	97.2598	83.3737	85.0025	97.7536	81.1219
11	85.03	68.9052	82.4276	146.636	87.5555	73.2729	109.256	94.4705	97.2636	67.5465		96.901	83.2587	86.2535	91.4031	104.291	88.7083	108.479	99.4876	90.1423	92.0694	104.082	77.1028	90.089	76.6351	78.5558
12	72.3316	94.1225	147.667	65.7738	62.1191	98.8844	93.0617	82.3972	92.4772	73.5843		86.8552	77.3269	66.2845	84.6286	34.6716	90.8898	63.3739	82.8314	102.043	75.7089	103.023	71.0819	91.3199	63.0013	78.9117
13	63.5178	55.9948	93.7978	70.4073	58.9632	86.7681	86.475	83.9887	96.131	86.2092		141.421	100.032	59.3187	79.318	36.4025	75.0267	87.5324	83.7402	104.3	130.013	84.9733	92.033	90.6325	78.8271	62.0409
14	87.8064	69.7059	134.388	75.6947	74.7704	64.0343	98.8217	93.8066	98.3187	116.921		83.7731	88.0187	96.0668	78.4332	47.1544	66.973	68.6527	86.7708	121.971	92.6605	95.1739	72.6998	82.7557	77.0202	41.4213
15	100.898	67.2997	189.528	80.9723	82.7308	55.2531	71.5844	78.306	93.3483	87.0401		58.9863	83.3898	76.2941	66.157	60.1825	106.048	85.4805	75.7474	122.109	68.7799	65.0651	73.0022	85.4152	60.318	67.8508
16	104.292	72.2863	196.397	70.2843	58.2042	70.0629	50.7653	93.826	85.8564	110.187		85.5064	90.798	58.9662	82.3673	32.2485	86.1511	97.3273	78.3642	93.125	78.1455	82.5765	53.6486	94.2636	66.1089	64.5955
17	103.444	85.5346	71.1446	65.3807	66.1677	84.7301	65.6996	87.2986	86.7125	106.055		83.1461	85.2815	70.9473	75.5	26.4823	65.4212	91.5191	65.776	94.8069	70.9721	61.3401	64.603	78.9624	55.4367	41.963
18	118.893	66.4783	119.342	71.6288	47.5639	79.5551	90.8011	100.271	92.7556	68.7777		117.128	83.4162	69.653	70.2533	49.4499	92.3251	70.4562	67.2923	112.209	89.6537	92.6049	65.5167	77.6111	48.4333	63.6745
19	99.603	75.9722	144.622	83.9435	53.9367	74.062	96.6138	68.9022	98.3044	86.5696		63.8815	91.0347	47.2336	63.0592	23.6577	97.108	70.6612	65.3659	100.014	65.0145	82.73	78.5794	85.127	54.6263	70.1094
20	45.4704	88.9135	122.902	79.7353	67.3411	93.8895	88.5949	98.2001	93.9759	78.7452		100.086	84.3543	59.3737	68.6951	52.0953	104.186	84.2914	32.7449	115.401	73.4669	77.8528	65.7512	87.2872	81.0757	33.9375
21	83.4685	87.2831	165.936	67.7364	73.1665	57.1405	127.433	90.2919	93.9231	73.6287		25.0857	75.1113	74.8485	75.3777	73.4646	72.6497	70.8746	65.5514	93.0434	80.2058	80.1303	76.6715	87.3248	67.2012	52.9671
22	72.7691	61.8676	107.653	67.4648	87.3873	53.306	106.692	70.9173	83.9659	134.851		67.9716	80.4658	71.1313	63.0831	54.5596	73.2377	46.3711	47.5549	121.811	86.7652	68.7122	40.3486	86.0653	60.8882	44.1251
23	50.4675	59.7779	69.5936	67.6937	70.3362	58.087	90.3089	74.4028	82.2507	119.533		59.8577	100.483	49.0185	74.2211	104.42	88.9863	77.082	64.4346	109.564	81.8886	64.3936	37.7649	80.4868	72.5426	21.6819
24	100.467	100.463	73.0495	57.2046	75.454	56.4936	72.2474	82.5466	91.4794	153.113		134.256	83.1286	50.7723	62.1234	53.6406	87.7872	68.8111	63.9041	85.2757	101.943	72.5089	40.2583	81.7247	76.4038	51.756
25	82.2806	86.6591	79.8785	54.4816	101.883	64.6606	79.8777	87.7773	91.9184	131.701		79.0899	67.7349	61.296	61.4741	22.0996	73.1917	70.2562	32.233	82.9191	110.133	80.4246	48.0222	74.9394	43.5246	66.6138
26	90.3572	77.9227	132.023	50.1761	83.9071	51.226	19.6475	86.4221	99.2163	79.338		110.058	62.8763	62.0083	63.258	49.6119	74.9651	72.1543	49.1842	91.1639	64.6787	68.0281	39.5028	76.7155	38.2371	24.2508
27	113.162	99.6881	101.7	91.9018	79.036	90.8579	33.9508	77.9804	82.4286	127.8		97.5183	61.5641	49.5339		51.3379	53.5567	53.1737	61.9287	90.9606	66.4683	79.9776	46.3972	84.7412	64.0208	43.8527
28	99.0514	92.5896	120.268	81.2892	78.4586	84.2771	16.5391	81.1798	86.0586	88.9412		106.086	68.0996	40.6539		44.1227	97.7328	71.9305	35.9659	83.0912	72.4824	63.0546	37.3291	72.8647	77.7494	37.5107
29	99.0522	83.1089	160.94	91.0929	54.5935	75.2115	52.4845	78.3001	87.6887	82.2648		43.7702	57.9771	51.7521		71.7733	57.6537	66.0606	51.3196	83.0615	74.7042	77.4024	37.8549	88.243	45.8951	22.2983
30	81.8509	90.2512	156.575	69.6705	75.9123	77.2378	46.3167	69.6838	84.5703	123.956		31.8746	66.446	49.6099		37.4752	84.9031	57.6465	55.8735	86.5594	72.4792	79.9444	46.508	75.9243	43.5069	20.0079
31	114.159	60.8644	148.021	64.4972	71.7644	69.5036	42.2948	72.1532	90.52	119.32		57.0653	59.4236	59.0279		20.4019	64.6049	53.0969	21.2678	99.8596	73.3379	78.7717	19.2853	75.4607	33.7623	26.5965
32	95.415	63.8453	139.552	87.5794	56.0381	60.7493	76.5355	65.4389	90.0903	110.904		63.1607	70.797	61.3828		34.6852	64.9941	59.2689	45.6254	120.996	62.5015	81.9411	40.1284	73.9147	46.1934	59.6007
33	63.0299	71.2932	114.657	70.3295	77.5388	68.9013	24.7262	74.7652	87.7224	114.088		56.2569	66.3264	35.2372		32.7636	67.0923	71.3126	54.5245	90.2281	67.5622	84.6674	39.3376	69.6985	34.4053	36.2315
34	81.3528	70.3285	143.273	92.4009	91.8084	53.2069	81.3582	79.4593	90.9822	138.093		59.1087	56.7682	61.0853		23.9405	81.4674	56.1716	30.2284	66.2902	80.3502	69.0609	43.8056	70.9023	32.5394	16.2385
35	84.7714	101.501	195.287	77.2482	62.821	63.3976	76.521	69.1061	93.3861	94.7453		65.2691	31.5993	34.6464		21.2754	63.0133	70.3506	39.7561	101.299	65.7904	59.5264	28.1435	80.864	34.9329	25.285
36	87.7775	88.2126	158.649	54.4186	75.2	69.4186	40.4228	97.6859	96.4814	81.2157		46.9991	38.7133	44.5386		25.1577	61.5912	55.4085	51.1189	99.01	78.4607	80.8749	49.9446	77.2783	51.7523	28.7813
37	82.0539	74.835	209.756	45.05	34.9188	80.2394	67.2232	104.256	95.1189	102.706		23.2765	63.1012	56.0969		33.6821	65.8133	60.2313	50.4153	93.1812	67.3899	65.1457	51.547	73.5587	37.0484	19.6394
38	98.9669	76.4159	125.156	92.2815	45.4837	83.9729	100.861	76.7924	89.9949	134.07		38.8389	53.2136	37.1319		22.5675	66.0696	72.8801	59.5733	95.8615	52.4983	57.0939	23.3859		62.9989	25.7797

## Sheet: Fig 1M
RXP407
EPSC Amplitude	PPR
33.2916	250.359
49.4912	120.702
45.1463	137.379
35.3935	124.403
60.5025	116.249
43.8718	90.3503
40.5966	120.776
96.952	83.9657
61.7575	141.098
55.8015	89.1442
43.7983	99.1793
74.8234	113.169
45.1721	146.66
32.0205	162.271

## Sheet: Fig S1C
Captopril Concentration
0.001 uM	0.01 uM	0.1 uM	1 uM	10 uM	100 uM
574.495	467.981	781.818	1322.96	921.304	871.375
408.65	473.557	482.56	464.383	813.277	1018.35
456.698	447.648	508.221	659.201	633.744	636.832
500.393	478.481	525.99	517.521	630.238	1253.82
517.557	808.007	493.639	529.321	1186.19	626.097
540.183	510.256	599.438	705.619	561.484	852.642
429.076	605.436	832.113	1166.75	598.784	607.6
426.443	457.627	445.565	530.025	874.828	519.617
714.257	436.747	496.838	828.845	911.232	635.019
475.614	493.109		491.622		845.967
477.05	443.478				674.39
448.529

## Sheet: Fig S2A
RXP407 Dose
0 uM	0.1 uM	1 uM	10 uM
0.939092	1.03404	2.13164	1.3007
1.07975	2.51801	1.21835	1.20599
6.40608	2.35668	0.163587	0.163618
0.172641	1.79658	1.40262	2.22771
1.33112	3.38192	2.5853	2.06511
4.41684	3.2601	3.33908	7.49842
5.81386	2.86122	3.84017	2.28878
2.58	3.07082	3.07809	5.08852
6.16594	3.32658	2.54489	1.74886
2.9558	7.29969	4.23691	0.192546
2.83826	2.06769	1.89013	1.59639
4.96977	0.188469	0.284366	1.05559
0.173935	0.170559	4.00197	1.60443
1.9676	0.310914	2.27141	2.70003
1.90232	3.05325		1.5395

## Sheet: Fig S2B
RXP407 Dose
0 uM	1 uM	10 uM	100 uM
0.270314	0.302461	0.540017	0.330971
0.261091	0.53931	0.378644	0.310403
0.853798	0.465403	0.0925647	0.0914944
0.0942258	0.364226	0.353812	0.489275
0.326961	0.694719	0.827765	0.463509
0.6715	0.557031	0.52534	1.53571
0.992424	0.448751	0.733571	0.507593
0.472867	0.534756	0.640582	0.927924
1.40513	0.810761	0.502845	0.479978
0.851985	1.32392	1.09232	0.103135
0.628164	0.394286	0.484319	0.652205
0.963172	0.101199	0.369003	0.265053
0.132064	0.2291	0.830007	0.725163
0.583932	0.11972	0.401459	0.760032
0.429786	0.522945		0.462632

[truncated: 2 more sheets: Fig S2C, Fig S3C]
